# Supplementary material for: Testosterone and Obesity in an Aging Society
Source: Biomolecules. 2025 Oct 28;15(11):1521. doi: 10.3390/biom15111521 (PMC12650755; doi:10.3390/biom15111521)
Supplement: Supplementary file 1 [file biomolecules-15-01521-s001.zip]

Archive with 1 entries (1 files):
- biomolecules-3904906-supplementary.pdf
